# Supplementary material for: Dicerandrol C Suppresses Proliferation and Induces Apoptosis of HepG2 and Hela Cancer Cells by Inhibiting Wnt/β-Catenin Signaling Pathway
Source: Mar Drugs. 2024 Jun 14;22(6):278. doi: 10.3390/md22060278 (PMC11204528; doi:10.3390/md22060278)
Supplement: Supplementary file 1 [file marinedrugs-22-00278-s001.zip]

Archive with 1 entries (1 files):
- marinedrugs-3049793-supplementary.pdf
